# Supplementary material for: A chemical screen in zebrafish embryonic cells establishes that Akt activation is required for neural crest development
Source: eLife. 2017 Aug 23;6:e29145. doi: 10.7554/eLife.29145 (PMC5599238; doi:10.7554/eLife.29145)
Supplement: Figure 1—source data 1. [file elife-29145-fig1-data1.xlsx]

## Sheet: Sheet1
Figure 1E - ubi:mCherry and crestin:EGFP+ cell numbers in CAPE-treated cultures
Concentration (μM)	ubi:mCherry	crestinA:GFP	GFP/mCherry
0.21	158.333	98	0.618947
0.62	161	74	0.459627
1.85	169.667	38.3333	0.225933
5.56	124.333	10.3333	0.0831099
16.67	100.333	3.6667	0.0365448
50	40.3333	2.6667	0.0661157
150	18.3333	2	0.109091
