# Supplementary material for: A chemical screen in zebrafish embryonic cells establishes that Akt activation is required for neural crest development
Source: eLife. 2017 Aug 23;6:e29145. doi: 10.7554/eLife.29145 (PMC5599238; doi:10.7554/eLife.29145)
Supplement: Figure 1—figure supplement 1—source data 1. [file elife-29145-fig1-figsupp1-data1.xlsx]

## Sheet: Sheet1
Figure 1 - figure supplement 1B - percentage crestin:EGFP+ cells
24 hpf fresh	1 day culture	2 day culture
1.2	22.9	23.9
0.9	17.2	27.1
2.9	12.8	14.6
1.3	16.9	12.7
	19.7
