# Supplementary material for: A chemical screen in zebrafish embryonic cells establishes that Akt activation is required for neural crest development
Source: eLife. 2017 Aug 23;6:e29145. doi: 10.7554/eLife.29145 (PMC5599238; doi:10.7554/eLife.29145)
Supplement: Figure 1—figure supplement 1—source data 2. [file elife-29145-fig1-figsupp1-data2.xlsx]

## Sheet: Sheet1
Figure 1 - figure supplement 1C - cell migration speed
ubi:mCherry+	crestin:GFP+
1.2935	1.378
1.01617	1.768
0.639167	1.48417
0.9425	1.72033
1.01617	1.755
0.990167	1.2805
0.3705	1.32383
1.15917	1.81133
1.12017	1.44517
0.554667	1.79617
0.879667	1.00533
1.00533	0.931667
