# Supplementary material for: A chemical screen in zebrafish embryonic cells establishes that Akt activation is required for neural crest development
Source: eLife. 2017 Aug 23;6:e29145. doi: 10.7554/eLife.29145 (PMC5599238; doi:10.7554/eLife.29145)
Supplement: Figure 1—figure supplement 1—source data 3. [file elife-29145-fig1-figsupp1-data3.xlsx]

## Sheet: Sheet1
Figure 1 - figure supplement 1D - fraction EdU+ cells
all cells	crestin:GFP+
0.471583	0.587049
0.501121	0.599523
0.5	0.659767
