# Supplementary material for: A chemical screen in zebrafish embryonic cells establishes that Akt activation is required for neural crest development
Source: eLife. 2017 Aug 23;6:e29145. doi: 10.7554/eLife.29145 (PMC5599238; doi:10.7554/eLife.29145)
Supplement: Figure 1—figure supplement 1—source data 4. [file elife-29145-fig1-figsupp1-data4.xlsx]

## Sheet: Sheet1
Figure 1 - figure supplement 1E - qPCR analysis of neural crest gene expression in cultured crestin:EGFP+ cells
	fresh GFP-			fresh GFP+			cultured GFP-			cultured GFP+
	mean	SD	n	mean	SD	n	mean	SD	n	mean	SD	n
sox10	0.0401318	0.00612272	3	1	0.0798565	3	0.137481	0.0101405	3	0.76822	0.0719976	3
crestin	0.00845	0.00047	3	0.46358	0.04749	3	0.05527	0.00394	3	1	0.10064	3
foxd3	0.0727406	0.00894241	3	1	0.0902913	3	0.0745532	0.0163494	3	0.710843	0.0387907	3
mitfa	0.0280571	0.00381628	3	1	0.0802774	3	0.00550164	0.000471384	3	0.00713534	0.000813622	3
neurog1	1	0.0992431	3	0.779581	0.0686	3	0.0693748	0.0093828	3	0.0167477	0.0081397	3
myf5	0.297939	0.0130198	3	0.159656	0.0179709	3	1	0.137069	3	0.133113	0.0124761	3
runx1	0.22796	0.0192489	3	0.17452	0.0287547	3	1	0.0885163	3	0.790183	0.0991758	3
