# Supplementary material for: A chemical screen in zebrafish embryonic cells establishes that Akt activation is required for neural crest development
Source: eLife. 2017 Aug 23;6:e29145. doi: 10.7554/eLife.29145 (PMC5599238; doi:10.7554/eLife.29145)
Supplement: Figure 2—source data 1. [file elife-29145-fig2-data1.xlsx]

## Sheet: Sheet1
Figure 2C - expression of neural crest genes by ISH in CAPE-treated embryos
		high	medium	low
sox10	DMSO	28	2	0
	CAPE	0	26	4
pax7a	DMSO	16	5	0
	CAPE	0	0	25
fam212aa	DMSO	15	14	9
	CAPE	5	9	26
crestin	DMSO	19	18	2
	CAPE	3	12	19
dlx2a	DMSO	10	14	10
	CAPE	0	6	33
