# Supplementary material for: A chemical screen in zebrafish embryonic cells establishes that Akt activation is required for neural crest development
Source: eLife. 2017 Aug 23;6:e29145. doi: 10.7554/eLife.29145 (PMC5599238; doi:10.7554/eLife.29145)
Supplement: Figure 2—figure supplement 1—source data 1. [file elife-29145-fig2-figsupp1-data1.xlsx]

## Sheet: Sheet1
Figure 2 - figure supplement 1A - scoring of crestin_296bp:EGFP expression in CAPE-treated embryos
	crestin:EGFP+	crestin:EGFP-
DMSO n=19	7	12
CAPE 10 n=20	0	20
