# Supplementary material for: A chemical screen in zebrafish embryonic cells establishes that Akt activation is required for neural crest development
Source: eLife. 2017 Aug 23;6:e29145. doi: 10.7554/eLife.29145 (PMC5599238; doi:10.7554/eLife.29145)
Supplement: Figure 2—figure supplement 2—source data 1. [file elife-29145-fig2-figsupp2-data1.xlsx]

## Sheet: Sheet1
Figure 2 - figure supplement 2B - scoring of neural crest gene expression by ISH in CAPE-treated embryos
		high	medium	low
pax3	DMSO	17	0	0
	CAPE	17	0	0
ets1	DMSO	9	15	0
	CAPE	8	11	1
tfap2a	DMSO	0	12	0
	CAPE	0	12	0
tfap2c	DMSO	0	19	0
	CAPE	2	17	0
nr2f2	DMSO	20	0	0
	CAPE	22	0	0
msxb	DMSO	21	0	0
	CAPE	22	0	0
snail1b	DMSO	11	4	4
	CAPE	5	10	5
dlx5a	DMSO	11	20	2
	CAPE	8	16	9
foxd3	DMSO	16	4	0
	CAPE	11	7	2
