# Supplementary material for: A chemical screen in zebrafish embryonic cells establishes that Akt activation is required for neural crest development
Source: eLife. 2017 Aug 23;6:e29145. doi: 10.7554/eLife.29145 (PMC5599238; doi:10.7554/eLife.29145)
Supplement: Figure 2—figure supplement 3—source data 1. [file elife-29145-fig2-figsupp3-data1.xlsx]

## Sheet: Sheet1
Figure 2 - figure supplement 3B - pH3+ cells in sox10:GFP+ region of CAPE-treated embryos
DMSO	CAPE
10761.9	9782.61
8695.65	9404.39
6666.67	8843.54
7806.69	5374.28
8125	15584.4
13366.3	8085.11
