# Supplementary material for: A chemical screen in zebrafish embryonic cells establishes that Akt activation is required for neural crest development
Source: eLife. 2017 Aug 23;6:e29145. doi: 10.7554/eLife.29145 (PMC5599238; doi:10.7554/eLife.29145)
Supplement: Figure 2—figure supplement 3—source data 2. [file elife-29145-fig2-figsupp3-data2.xlsx]

## Sheet: Sheet1
Figure 2 - figure supplement 3D - TUNEL+ cells in neural crest region of CAPE-treated embryos
CAPE	DMSO
2	4
5	0
8	1
0	2
4	3
0	5
3	5
0	1
1	1
14	3
8	4
1	2
2	0
0	0
1	1
0	1
2	0
0
2
