# Supplementary material for: A chemical screen in zebrafish embryonic cells establishes that Akt activation is required for neural crest development
Source: eLife. 2017 Aug 23;6:e29145. doi: 10.7554/eLife.29145 (PMC5599238; doi:10.7554/eLife.29145)
Supplement: Figure 3—source data 1. [file elife-29145-fig3-data1.xlsx]

## Sheet: Sheet1
Figure 3E - scoring of crestin:EGFP expression in sox10-injected and CAPE-treated embryos
	high	low	none
DMSO	4	17	6
DMSO+sox10	18	5	4
CAPE 5	0	9	19
CAPE+sox10	0	7	19
