# Supplementary material for: A chemical screen in zebrafish embryonic cells establishes that Akt activation is required for neural crest development
Source: eLife. 2017 Aug 23;6:e29145. doi: 10.7554/eLife.29145 (PMC5599238; doi:10.7554/eLife.29145)
Supplement: Figure 3—figure supplement 1—source data 1. [file elife-29145-fig3-figsupp1-data1.xlsx]

## Sheet: Sheet1
Figure 3 - figure supplement 1B - scoring of crestin:EGFP expression in ap2c-injected and CAPE-treated embryos
	high	low	none
uninjected	18	19	4
ap2c	25	9	2
CAPE	0	25	15
ap2c+CAPE	0	31	7
