# Supplementary material for: A chemical screen in zebrafish embryonic cells establishes that Akt activation is required for neural crest development
Source: eLife. 2017 Aug 23;6:e29145. doi: 10.7554/eLife.29145 (PMC5599238; doi:10.7554/eLife.29145)
Supplement: Figure 3—figure supplement 1—source data 2. [file elife-29145-fig3-figsupp1-data2.xlsx]

## Sheet: Sheet1
Figure 3 - figure supplement 1C - percentage of sox10:Kaede+ live cells in CAPE-treated embryos
DMSO	CAPE
3.7	3.8
3.8	3.4
4.6	4.6
