# Supplementary material for: A chemical screen in zebrafish embryonic cells establishes that Akt activation is required for neural crest development
Source: eLife. 2017 Aug 23;6:e29145. doi: 10.7554/eLife.29145 (PMC5599238; doi:10.7554/eLife.29145)
Supplement: Figure 4—source data 1. [file elife-29145-fig4-data1.xlsx]

## Sheet: Sheet1
Figure 4C - melanocyte numbers in CAPE-treated embryos
DMSO	CAPE 5	CAPE 10
174	29	0
166	64	9
159	53	15
150	78	8
153	59	0
	48	14
	39	0
	62
	49
	50
