# Supplementary material for: A chemical screen in zebrafish embryonic cells establishes that Akt activation is required for neural crest development
Source: eLife. 2017 Aug 23;6:e29145. doi: 10.7554/eLife.29145 (PMC5599238; doi:10.7554/eLife.29145)
Supplement: Figure 4—source data 2. [file elife-29145-fig4-data2.xlsx]

## Sheet: Sheet1
Figure 4D - fraction dorsal melanocytes in CAPE-treated embryos
DMSO	CAPE 5	DMSO	CAPE 5	CAPE 10
0.471264	1	0.426357	0.592593	0.780488
0.409639	0.765625	0.48	0.616279	0.671875
0.402516	0.660377	0.544	0.606061	0.836735
0.466667	0.628205	0.480769	0.556962	0.942857
0.437908	0.711864	0.545455	0.627907	0.854167
	0.895833	0.43956	0.409449	0.888889
	0.820513	0.397351	0.506024	0.784615
	0.741935	0.405063	0.436893	0.689655
	0.795918	0.430657	0.666667	0.94
	0.72	0.378788	0.445378	0.912281
