# Supplementary material for: A chemical screen in zebrafish embryonic cells establishes that Akt activation is required for neural crest development
Source: eLife. 2017 Aug 23;6:e29145. doi: 10.7554/eLife.29145 (PMC5599238; doi:10.7554/eLife.29145)
Supplement: Figure 4—figure supplement 1—source data 1. [file elife-29145-fig4-figsupp1-data1.xlsx]

## Sheet: Sheet1
Figure 4 - figure supplement 1B - number of iridophores in CAPE-treated embryos
DMSO	CAPE 5	CAPE 7.5 washout
46	48	42
50	36	24
46	24	40
47	40	45
48	38	37
47	22	23
42	21	26
45	39	35
51	47	19
42	45	36
