# Supplementary material for: A chemical screen in zebrafish embryonic cells establishes that Akt activation is required for neural crest development
Source: eLife. 2017 Aug 23;6:e29145. doi: 10.7554/eLife.29145 (PMC5599238; doi:10.7554/eLife.29145)
Supplement: Figure 4—figure supplement 1—source data 2. [file elife-29145-fig4-figsupp1-data2.xlsx]

## Sheet: Sheet1
Figure 4 - figure supplement 1C - fraction dorsal iridophores in CAPE-treated embryos
DMSO	CAPE 5	CAPE 7.5 washout
0.521739	0.5	0.666667
0.48	0.555556	0.708333
0.391304	0.541667	0.5
0.510638	0.575	0.4
0.5	0.552632	0.594595
0.425532	0.681818	0.73913
0.52381	0.761905	0.692308
0.622222	0.615385	0.685714
0.470588	0.574468	0.736842
0.47619	0.577778	0.416667
