# Supplementary material for: A chemical screen in zebrafish embryonic cells establishes that Akt activation is required for neural crest development
Source: eLife. 2017 Aug 23;6:e29145. doi: 10.7554/eLife.29145 (PMC5599238; doi:10.7554/eLife.29145)
Supplement: Figure 5—source data 1. [file elife-29145-fig5-data1.xlsx]

## Sheet: Sheet1
Figure 5C - scoring of crestin expression by ISH in CAPE-treated and myr-Akt1-injected embryos
		Uninj. D	Uninj. C	Inj. D	Inj. C
Clutch 1	L	0	4	1	0
	M	0	1	4	5
	H	2	0	4	2
Score		3	1.2	2.33333	2.28571
Clutch 2	L	0	9	3	10
	M	3	4	5	5
	H	12	0	7	0
Score		2.8	1.30769	2.26667	1.33333
Clutch 3	L	0	13	0	10
	M	5	2	2	4
	H	9	0	13	0
Score		2.64286	1.13333	2.86667	1.28571
Clutch 4	L	0	6	0	3
	M	13	7	6	9
	H	1	0	7	2
Score		2.07143	1.53846	2.53846	1.92857
Clutch 5	L	0	5	0	2
	M	2	9	2	6
	H	13	0	14	7
Score		2.86667	1.64286	2.875	2.33333
Clutch 6	L	0	9	0	1
	M	9	9	8	7
	H	11	0	6	6
Score		2.55	1.5	2.42857	2.35714
