# Supplementary material for: A chemical screen in zebrafish embryonic cells establishes that Akt activation is required for neural crest development
Source: eLife. 2017 Aug 23;6:e29145. doi: 10.7554/eLife.29145 (PMC5599238; doi:10.7554/eLife.29145)
Supplement: Figure 5—source data 2. [file elife-29145-fig5-data2.xlsx]

## Sheet: Sheet1
Figure 5E - melanocyte numbers in CAPE-treated and myr-Akt1-injected embryos
uninjected DMSO	uninjected CAPE 5	injected DMSO	injected CAPE 5
115	41	145	77
96	34	125	66
121	11	115	106
123	19	111	24
140	44	106	57
	75		52
	58		94
	47		79
	34		60
	22		93
	41
