# Supplementary material for: A chemical screen in zebrafish embryonic cells establishes that Akt activation is required for neural crest development
Source: eLife. 2017 Aug 23;6:e29145. doi: 10.7554/eLife.29145 (PMC5599238; doi:10.7554/eLife.29145)
Supplement: Figure 5—source data 3. [file elife-29145-fig5-data3.xlsx]

## Sheet: Sheet1
Figure 5F - melanocyte numbers by location in CAPE-treated and myr-Akt1-injected embryos
uninjected	Ventral	Lateral	Dorsal	injected	Ventral	Lateral	Dorsal
CAPE 0	73	10	32	CAPE 0	81	9	55
	55	2	39		65	4	56
	62	12	47		64	5	46
	70	14	39		61	10	40
	82	9	49		53	15	38
CAPE 5	10	3	28	CAPE 5	47	4	26
	6	2	26		11	17	38
	0	0	11		55	6	45
	1	1	17		0	0	24
	7	2	35		14	3	40
	16	11	48		1	4	47
	8	6	44		44	9	41
	14	0	33		26	6	47
	3	0	31		10	4	46
	1	1	20		45	4	44
	5	3	33
