# Supplementary material for: A chemical screen in zebrafish embryonic cells establishes that Akt activation is required for neural crest development
Source: eLife. 2017 Aug 23;6:e29145. doi: 10.7554/eLife.29145 (PMC5599238; doi:10.7554/eLife.29145)
Supplement: Figure 5—figure supplement 1—source data 1. [file elife-29145-fig5-figsupp1-data1.xlsx]

## Sheet: Sheet1
Figure 5 - figure supplement 1A - ubi:mCherry+ and crestin:EGFP+ cell numbers in cultures treated with PI-103
	ubi:mCh	crestin:GFP
50	0.264484	0.0237467
16.67	0.374055	0.0422164
5.56	0.578086	0.0263852
1.85	0.537783	0.0686016
0.62	0.673803	0.0791557
0.21	0.768262	0.532981
0.07	1	1
