# Supplementary material for: A chemical screen in zebrafish embryonic cells establishes that Akt activation is required for neural crest development
Source: eLife. 2017 Aug 23;6:e29145. doi: 10.7554/eLife.29145 (PMC5599238; doi:10.7554/eLife.29145)
Supplement: Figure 5—figure supplement 1—source data 2. [file elife-29145-fig5-figsupp1-data2.xlsx]

## Sheet: Sheet1
Figure 5 - figure supplement 1A - ubi:mCherry+ and crestin:EGFP+ cell numbers in cultures treated with GDC0941
	ubi:mCh	crestin:GFP
50	0.531621	0.145161
16.67	0.413044	0.096774
5.56	0.909091	0.129034
1.85	0.86166	0.145161
0.62	0.909091	0.177421
0.21	1.03953	0.822579
0.07	1	1
