# Supplementary material for: A chemical screen in zebrafish embryonic cells establishes that Akt activation is required for neural crest development
Source: eLife. 2017 Aug 23;6:e29145. doi: 10.7554/eLife.29145 (PMC5599238; doi:10.7554/eLife.29145)
Supplement: Figure 5—figure supplement 1—source data 3. [file elife-29145-fig5-figsupp1-data3.xlsx]

## Sheet: Sheet1
Figure 5 - figure supplement 1B - developmental defects in CAPE-treated and myr-Akt1-injected embryos
	heart edema	no heart edema
uninj. 5	10	13
inj. 5	5	22
	heart edema	no heart edema
uninj. 8	17	6
inj. 8	18	12
	curved tail	no curved tail
uninj. 5	5	18
inj. 5	3	24
	curved tail	no curved tail
uninj. 8	15	8
inj. 8	15	15
