# Supplementary material for: A chemical screen in zebrafish embryonic cells establishes that Akt activation is required for neural crest development
Source: eLife. 2017 Aug 23;6:e29145. doi: 10.7554/eLife.29145 (PMC5599238; doi:10.7554/eLife.29145)
Supplement: Figure 6—source data 1. [file elife-29145-fig6-data1.xlsx]

## Sheet: Sheet1
Figure 6B - Number of crestin:EGFP+ cells per total ubi:mCherry fluorescence
	crestin:EGFP+	IntDen ubi:mch
all	248	994.522
all	228	880.667
all	244	883.252
all	189	831.853
no GF	41	931.157
no GF	46	900.044
no GF	52	996.905
no GF	70	1089.6
no GF	40	896.969
no GF	56	980.619
no insulin	102	970.734
no insulin	74	868.793
no insulin	107	876.691
no insulin	72	893.381
no insulin	83	868.205
no FGF	117	1150.07
no FGF	106	1187.3
no FGF	114	1200.83
no FGF	97	1217.55
no FGF	119	1167.12
no FGF	73	1093.35
