# Supplementary material for: A chemical screen in zebrafish embryonic cells establishes that Akt activation is required for neural crest development
Source: eLife. 2017 Aug 23;6:e29145. doi: 10.7554/eLife.29145 (PMC5599238; doi:10.7554/eLife.29145)
Supplement: Figure 6—source data 2. [file elife-29145-fig6-data2.xlsx]

## Sheet: Sheet1
Figure 6C-D - Quantification of p-Erk/Erk and p-Akt /Akt ratios by western blot and densitometry
Experiment	Antibody	Condition	Raw value	Normalized value	Fold difference
1	p-Akt	-FGF-CAPE	504763	2.15075
		-FGF+CAPE	670109	1.76286	0.956396
		-CAPE	767179	1.84323	1
		+CAPE	271486	0.765318	0.415206
	Akt	-FGF-CAPE	234692
		-FGF+CAPE	380127
		-CAPE	416215
		+CAPE	354736
	p-Erk	-FGF-CAPE	553157	1.39672	0.264551
		-FGF+CAPE	693451	1.53097	0.289981
		-CAPE	1449130	5.27957	1
		+CAPE	1298647	12.7859	2.42176
	Erk	-FGF-CAPE	396041
		-FGF+CAPE	452948
		-CAPE	274479
		+CAPE	101569
2	p-Akt	-FGF-CAPE	669082	1.16514	0.986937
		-FGF+CAPE	464879	0.820923	0.695365
		-CAPE	612584	1.18056	1
		+CAPE	195462	0.434284	0.367861
	Akt	-FGF-CAPE	574249
		-FGF+CAPE	566288
		-CAPE	518891
		+CAPE	450079
	p-Erk	-FGF-CAPE	871245	1.45811	0.547852
		-FGF+CAPE	794723	1.58208	0.594428
		-CAPE	1417388	2.66151	1
		+CAPE	1284332	2.596	0.975386
	Erk	-FGF-CAPE	597515
		-FGF+CAPE	502329
		-CAPE	532550
		+CAPE	494735
3	p-Akt	-FGF-CAPE	272177	2.31461	0.645251
		-FGF+CAPE	304192	1.94512	0.542249
		-CAPE	341955	3.58714	1
		+CAPE	23596	0.144156	0.0401868
	Akt	-FGF-CAPE	117591
		-FGF+CAPE	156387
		-CAPE	95328
		+CAPE	163684
	p-Erk	-FGF-CAPE	0	0	0
		-FGF+CAPE	2124	0.0105911	0.0279477
		-CAPE	66112	0.378963	1
		+CAPE	109616	0.785249	2.0721
	Erk	-FGF-CAPE	404648
		-FGF+CAPE	200545
		-CAPE	174455
		+CAPE	139594
4	p-Akt	-FGF-CAPE	184928	1.03958	1.17566
		-FGF+CAPE	136447	0.696837	0.788056
		-CAPE	191086	0.884248	1
		+CAPE	94934	0.42139	0.476551
		+CAPE+CI1040	237500	1.72462	1.95038
	Akt	-FGF-CAPE	177888
		-FGF+CAPE	195809
		-CAPE	216100
		+CAPE	225288
		+CAPE+CI1040	137711
	p-Erk	-FGF-CAPE	215196	0.821431	0.379081
		-FGF+CAPE	325836	1.66314	0.767521
		-CAPE	604741	2.1669	1
		+CAPE	523232	1.63287	0.753548
		+CAPE+CI1040	4736.5	0.0199651	0.00921366
	Erk	-FGF-CAPE	261977
		-FGF+CAPE	195916
		-CAPE	279081
		+CAPE	320438
		+CAPE+CI1040	237239
5	p-Akt	-FGF-CAPE	131366	0.304806	0.597762
		-FGF+CAPE	155733	1.06685	2.09223
		-CAPE	153462	0.509912	1
		+CAPE	50014	0.156385	0.30669
		-FGF-CAPE+CI1040	247669	1.27631	2.503
		-FGF+CAPE+CI1040	249711	0.788324	1.546
		-CAPE+CI1040	281053	1.67419	3.28329
		+CAPE+CI1040	382221	1.44651	2.83678
		-CAPE+CI1040	252021	1.15529	2.94508
		+CAPE+CI1040	108154	0.938788	2.39318
		-insulin-CAPE	0	0	0
		-insulin+CAPE	0	0	0
		-CAPE	124175	0.392276	1
		+CAPE	4905	0.0358878	0.0914861
	Akt	-FGF-CAPE	430984
		-FGF+CAPE	145974
		-CAPE	300958
		+CAPE	319814
		-FGF-CAPE+CI1040	194051
		-FGF+CAPE+CI1040	316762
		-CAPE+CI1040	167874
		+CAPE+CI1040	264237
		-CAPE+CI1040	218146
		+CAPE+CI1040	115206
		-insulin-CAPE	185527
		-insulin+CAPE	133865
		-CAPE	316550
		+CAPE	136676
	p-Erk	-FGF-CAPE	N/A	#VALUE!	#VALUE!
		-FGF+CAPE	N/A	#VALUE!	#VALUE!
		-CAPE	N/A	#VALUE!	#VALUE!
		+CAPE	N/A	#VALUE!	#VALUE!
		-FGF-CAPE+CI1040	654.75	0.00294066	0.00100204
		-FGF+CAPE+CI1040	1256	0.00485184	0.00165328
		-CAPE+CI1040	1074.5	0.00574218	0.00195666
		+CAPE+CI1040	720.027	0.00347346	0.00118359
		-CAPE+CI1040	6534	0.0297082	0.0101232
		+CAPE+CI1040	6765.5	0.0900422	0.0306821
		-insulin-CAPE	163186	0.938465	0.319785
		-insulin+CAPE	194673	1.5148	0.516172
		-CAPE	587423	2.93468	1
		+CAPE	477312	4.45844	1.51923
	Erk	-FGF-CAPE	N/A
		-FGF+CAPE	N/A
		-CAPE	N/A
		+CAPE	N/A
		-FGF-CAPE+CI1040	222654
		-FGF+CAPE+CI1040	258871
		-CAPE+CI1040	187124
		+CAPE+CI1040	207294
		-CAPE+CI1040	219939
		+CAPE+CI1040	75137
		-insulin-CAPE	173886
		-insulin+CAPE	128514
		-CAPE	200166
		+CAPE	107058
6	p-Akt	-insulin-CAPE	0	0	0
		-insulin+CAPE	0	0	0
		-FGF-CAPE	104315	0.658563	2.34291
		-FGF+CAPE	93269	0.333962	1.18811
		-CAPE	115187	0.281087	1
		+CAPE	11320	0.0326864	0.116286
		-CAPE+CI1040	400090	1.49015	5.30139
		+CAPE+CI1040	217065	1.11629	3.97131
	Akt	-insulin-CAPE	294053
		-insulin+CAPE	201463
		-FGF-CAPE	158398
		-FGF+CAPE	279280
		-CAPE	409791
		+CAPE	346321
		-CAPE+CI1040	268489
		+CAPE+CI1040	194453
	p-Erk	-insulin-CAPE	264115	1.45881	0.453429
		-insulin+CAPE	159677	1.10697	0.344069
		-FGF-CAPE	1394	0.0127962	0.00397731
		-FGF+CAPE	1700.31	0.0138546	0.0043063
		-CAPE	211728	3.21729	1
		+CAPE	254625	71.2437	22.144
		-CAPE+CI1040	480	0.00232389	0.000722315
		+CAPE+CI1040	6251	0.0256262	0.00796516
	Erk	-insulin-CAPE	181048
		-insulin+CAPE	144247
		-FGF-CAPE	108939
		-FGF+CAPE	122725
		-CAPE	65809.5
		+CAPE	3574
		-CAPE+CI1040	206550
		+CAPE+CI1040	243930
7	p-Akt	-insulin-CAPE	0	0	0
		-insulin+CAPE	0	0	0
		-FGF-CAPE	96780	0.315714	0.851662
		-FGF+CAPE	45657	0.110532	0.298169
		-CAPE	120895	0.370704	1
		+CAPE	120856	0.309285	0.834319
		-CAPE+CI1040	364160	1.17555	3.17114
		+CAPE+CI1040	272826	0.914529	2.46701
	Akt	-insulin-CAPE	337932
		-insulin+CAPE	290385
		-FGF-CAPE	306543
		-FGF+CAPE	413065
		-CAPE	326123
		+CAPE	390759
		-CAPE+CI1040	309778
		+CAPE+CI1040	298324
	p-Erk	-insulin-CAPE	55256	3.81523	1.54494
		-insulin+CAPE	172626	0.901229	0.364943
		-FGF-CAPE	66433	0.683544	0.276794
		-FGF+CAPE	58915	0.564196	0.228465
		-CAPE	181353	2.4695	1
		+CAPE	130252	2.05599	0.832551
		-CAPE+CI1040	0	0	0
		+CAPE+CI1040	0	#DIV/0!	#DIV/0!
	Erk	-insulin-CAPE	14483
		-insulin+CAPE	191545
		-FGF-CAPE	97189
		-FGF+CAPE	104423
		-CAPE	73437
		+CAPE	63352.5
		-CAPE+CI1040	221036
		+CAPE+CI1040	0
