# Supplementary material for: A chemical screen in zebrafish embryonic cells establishes that Akt activation is required for neural crest development
Source: eLife. 2017 Aug 23;6:e29145. doi: 10.7554/eLife.29145 (PMC5599238; doi:10.7554/eLife.29145)
Supplement: Figure 6—figure supplement 1—source data 1. [file elife-29145-fig6-figsupp1-data1.xlsx]

## Sheet: Sheet1
Figure 6 - figure supplement 1E - scoring of crestin expression by ISH in pten mutant embryos
	high	medium	low
het+wt DMSO	28	29	11
het+wt CAPE	6	39	51
mut DMSO	14	9	6
mut CAPE	2	10	20
