# Supplementary material for: A chemical screen in zebrafish embryonic cells establishes that Akt activation is required for neural crest development
Source: eLife. 2017 Aug 23;6:e29145. doi: 10.7554/eLife.29145 (PMC5599238; doi:10.7554/eLife.29145)
Supplement: Figure 6—figure supplement 2—source data 1. [file elife-29145-fig6-figsupp2-data1.xlsx]

## Sheet: Sheet1
Figure 6 - figure supplement 2B - scoring of crestin expression by ISH with kinase inhibitor treatment
	high	medium	low
DMSO	62	9	0
CB 978	6	29	17
CB 931	3	24	27
SU 5402	49	3	0
