# Supplementary material for: A chemical screen in zebrafish embryonic cells establishes that Akt activation is required for neural crest development
Source: eLife. 2017 Aug 23;6:e29145. doi: 10.7554/eLife.29145 (PMC5599238; doi:10.7554/eLife.29145)
Supplement: Figure 7—source data 1. [file elife-29145-fig7-data1.xlsx]

## Sheet: Sheet1
Figure 7C - scoring of crestin:EGFP expression in PTEN QMA-mCherry-injected embryos
	H	L	none	total	proportion high
uninjected	12	25	13	50	0.24
mch low	0	1	1	2	0
mch high	3	12	5	20	0.15
	H	L	none	total	proportion high
uninjected	18	32	3	53	0.339623
mch low	3	4	2	9	0.333333
mch high	1	16	3	20	0.05
	H	L	none	total	proportion high
uninjected	11	18	5	34	0.323529
mch low	2	3	0	5	0.4
mch high	4	23	8	35	0.114286
