# Supplementary material for: A chemical screen in zebrafish embryonic cells establishes that Akt activation is required for neural crest development
Source: eLife. 2017 Aug 23;6:e29145. doi: 10.7554/eLife.29145 (PMC5599238; doi:10.7554/eLife.29145)
Supplement: Figure 7—source data 2. [file elife-29145-fig7-data2.xlsx]

## Sheet: Sheet1
Figure 7D - scoring of crestin expression by ISH in PTEN QMA-injected embryos
	H	M	L	total	score	normalized score
DMSO	9	0	0	9	2	1
QMA 300	2	8	0	10	1.2	0.6
DMSO	3	2	0	5	1.6	1
QMA 600	1	1	5	7	0.428571	0.267857
DMSO	0	6	1	7	0.857143	1
QMA 450	0	1	7	8	0.125	0.145833
DMSO	15	4	0	19	1.78947	1
QMA 450	5	22	1	28	1.14286	0.638655
DMSO	0	13	7	20	0.65	1
QMA 450	0	3	20	23	0.130435	0.200669
DMSO	0	8	2	10	0.8	1
QMA 450	0	4	7	11	0.363636	0.454545
DMSO	0	8	14	22	0.363636	1
QMA 450	0	0	22	22	0	0
