# Supplementary material for: A chemical screen in zebrafish embryonic cells establishes that Akt activation is required for neural crest development
Source: eLife. 2017 Aug 23;6:e29145. doi: 10.7554/eLife.29145 (PMC5599238; doi:10.7554/eLife.29145)
Supplement: Figure 7—source data 3. [file elife-29145-fig7-data3.xlsx]

## Sheet: Sheet1
Figure 7E - scoring of crestin:EGFP expression in LY294002-treated embryos
expt. 1	LY (μM)	H	L	none
	10	0	8	2
	3	1	7	1
	0	4	10	5
expt. 2		H	L	none
	10	2	7	6
	3	4	6	5
	0	6	8	1
