# Supplementary material for: A chemical screen in zebrafish embryonic cells establishes that Akt activation is required for neural crest development
Source: eLife. 2017 Aug 23;6:e29145. doi: 10.7554/eLife.29145 (PMC5599238; doi:10.7554/eLife.29145)
Supplement: Figure 7—source data 4. [file elife-29145-fig7-data4.xlsx]

## Sheet: Sheet1
Figure 7G - scoring of crestin:EGFP in sox10- and pten-injected embryos
	high	low	none
uninjected	16	26	13
sox10	22	11	6
pten	6	25	9
pten+sox10	5	17	7
